# Supplementary material for: A comparative modeling study on non-climatic and climatic risk assessment on Asian Tiger Mosquito (Aedes albopictus)
Source: PeerJ. 2018 Mar 19;6:e4474. doi: 10.7717/peerj.4474 (PMC5863722; doi:10.7717/peerj.4474)
Supplement: Supplemental Information 2 — Masked layers used for this study. [file peerj-06-4474-s002.zip]

Archive with 7 entries (7 files):
- mask_layer/dblbnd.adf
- mask_layer/hdr.adf
- mask_layer/prj.adf
- mask_layer/sta.adf
- mask_layer/vat.adf
- mask_layer/w001001.adf
- mask_layer/w001001x.adf
