# Supplementary material for: A comparative modeling study on non-climatic and climatic risk assessment on Asian Tiger Mosquito (Aedes albopictus)
Source: PeerJ. 2018 Mar 19;6:e4474. doi: 10.7717/peerj.4474 (PMC5863722; doi:10.7717/peerj.4474)
Supplement: Supplemental Information 2 — Masked layers used for this study. [file peerj-06-4474-s002.zip › mask_layer/prj.adf]

Projection    UTM
Zone          16
Datum         WGS84
Spheroid      WGS84
Units         METERS
Zunits        NO
Parameters    
